# Supplementary material for: Effect of Genome and Environment on Metabolic and Inflammatory Profiles
Source: PLoS One. 2015 Apr 8;10(4):e0120898. doi: 10.1371/journal.pone.0120898 (PMC4390246; doi:10.1371/journal.pone.0120898)
Supplement: S1 Table — This table contains all the significant partial pairwise correlation values between the measured phenotypic traits. The non-significant values were set to 0. (XLSX) [file pone.0120898.s003.xlsx]

## Sheet: phenotype_cors_filtered.csv
	height	weight	waist	hip	BMI	WHR	SBP	DBP	HR	cholesterol	LDL	HDL	triglycerides	glucose	insulin	ALT	AST	GGT	creatinine	WBC	lymphocytes	neutrophils	monocytes	eosinophils	basophils	RBC	HGB	HCT	MCV	MCH	MCHC	PLT	PDW	MPV	PCT	RDWSD	RDWCV	fibrinogen	CRP	IL6R	IL6	TNFA	GMCSF	IFNg	IL10	IL12p70	IL1b	IL2	IL8
height	1	0.431896	0.184717	0.301615	0	0	0	0	0	0	0	0	0	0	0	0	0	0	0	0	0	0	0	0	0	0	0	0	0	0	0	0	0	0	0	0	0	0	0	0	0	0	0	0	0	0	0	0	0
weight	0.431896	1	0.860029	0.888879	0.860837	0.389441	0.252083	0.257627	0	0	0	-0.236192	0.282557	0.236187	0.42015	0.186317	0	0	0	0	0	0	0	0	0	0	0	0	0	0	0	0	0	0	0	0	0	0.242199	0.265162	0	0	0	0	0	0	0	0	0	0
waist	0.184717	0.860029	1	0.745862	0.849829	0.747547	0.210845	0.282744	0	0	0	-0.303075	0.295084	0.316297	0.453675	0.204151	0	0.214231	0	0	0	0	0	0	0	0	0	0	0	0	0	0	0	0	0	0	0	0.303872	0.28128	0	0	0	0	0	0	0	0	0	0
hip	0.301615	0.888879	0.745862	1	0.831729	0	0.213691	0.205741	0	0	0	0	0.199903	0.255052	0.362343	0	0	0	0	0	0	0	0	0	0	0	0	0	0	0	0	0	0	0	0	0	0	0.249893	0.317231	0	0	0	0	0	0	0	0	0	0
BMI	0	0.860837	0.849829	0.831729	1	0.430555	0.253218	0.320552	0	0	0	-0.271741	0.271437	0.287779	0.43519	0	0	0	0	0	0	0	0	0	0	0	0	0	0	0	0	0	0	0	0	0	0	0.307003	0.293767	0	0	0	0	0	0	0	0	0	0
WHR	0	0.389441	0.747547	0	0.430555	1	0	0.212141	0	0	0	-0.267167	0.22771	0.207176	0.305118	0.194589	0	0.234287	0	0	0	0	0	0	0	0	0	0	0	0	0	0	0	0	0	0	0	0.224271	0	0	0	0	0	0	0	0	0	0	0
SBP	0	0.252083	0.210845	0.213691	0.253218	0	1	0.713475	0	0	0	0	0	0	0	0	0	0.198295	0	0	0	0	0.209483	0	0	0	0	0	0	0	0	0	0	0	0	0	0	0	0	0	0	0	0	0	0	0	0	0	0
DBP	0	0.257627	0.282744	0.205741	0.320552	0.212141	0.713475	1	0.265349	0	0	0	0.184556	0.1842	0.247079	0	0	0.213578	0	0.208046	0	0	0.2158	0	0	0	0	0	0	0	0	0	0	0	0	0	0	0	0	0	0	0	0	0	0	0	0	0	0
HR	0	0	0	0	0	0	0	0.265349	1	0	0	0	0	0.188463	0.239447	0	0	0	0	0	0	0.20455	0	0	0	0	0	0	0	0	0	0.203938	0	0	0.206957	0	0	0	0.193868	0	0	0	0	0	0	0	0	0	0
cholesterol	0	0	0	0	0	0	0	0	0	1	0.871504	0	0.373604	0	0	0	0	0	0	0	0	0	0	0	0	0	0	0	0	0	0	0	0	0	0	0	0	0	0	0	0	0	0	0	0	0	0	0	0
LDL	0	0	0	0	0	0	0	0	0	0.871504	1	0	0	0	0	0	0	0	0	0	0	0	0	0	0	0	0	0	0	0	0	0	0	0	0	0	0	0	0	0	0	0	0	0	0	0	0	0	0
HDL	0	-0.236192	-0.303075	0	-0.271741	-0.267167	0	0	0	0	0	1	-0.26161	0	-0.280752	-0.180293	0	0	0	-0.224973	0	-0.201014	-0.184094	0	0	0	0	0	0	0	0	0	0	0	0	0	0	0	0	0	0	0	0	0	0	0	0	0	0
triglycerides	0	0.282557	0.295084	0.199903	0.271437	0.22771	0	0.184556	0	0.373604	0	-0.26161	1	0	0.394091	0	0	0.261508	0	0.286237	0.236526	0.220032	0.185254	0	0	0	0	0	0	0	0	0	0	0	0	0	0	0.201904	0.213683	0	0	0	0	0	0	0	0	0	0
glucose	0	0.236187	0.316297	0.255052	0.287779	0.207176	0	0.1842	0.188463	0	0	0	0	1	0.353478	0	0	0	0	0	0	0	0	0	0	0	0	0	0	0	0	0	0	0	0	0	0	0	0	0	0	0	0	0	0	0	0	0	0
insulin	0	0.42015	0.453675	0.362343	0.43519	0.305118	0	0.247079	0.239447	0	0	-0.280752	0.394091	0.353478	1	0	0	0.277339	0	0.269587	0	0.215576	0	0	0	0.207903	0	0	0	0	0	0	0	0	0	0	0	0.233994	0	0	0	0	0	0	0	0	0	0	0
ALT	0	0.186317	0.204151	0	0	0.194589	0	0	0	0	0	-0.180293	0	0	0	1	0.581349	0.399694	0	0	0	0	0	0	0	0	0	0	0	0	0	0	0	0	0	0	0	0	0	0	0	0	0	0	0	0	0	0	0
AST	0	0	0	0	0	0	0	0	0	0	0	0	0	0	0	0.581349	1	0.349581	0	0	0	0	0	0	0	0	0	0	0	0	0	0	0	0	0	0	0	0	0	0	0	0	0	0	0	0	0	0	0
GGT	0	0	0.214231	0	0	0.234287	0.198295	0.213578	0	0	0	0	0.261508	0	0.277339	0.399694	0.349581	1	0	0	0	0	0	0	0	0	0	0	0	0	0	0	0	0	0	0	0	0	0	0	0	0	0	0	0	0	0	0	0
creatinine	0	0	0	0	0	0	0	0	0	0	0	0	0	0	0	0	0	0	1	0	0	0	0	0	0	0	0	0	0	0	0	0	0	0	0	0	0	0	0	0	0	0	0	0	0	0	0	0	0
WBC	0	0	0	0	0	0	0	0.208046	0	0	0	-0.224973	0.286237	0	0.269587	0	0	0	0	1	0.611969	0.855873	0.695382	0.370801	0.266659	0	0	0	0	0	0	0.292602	0	0	0.354013	0	0	0.192276	0.212477	0	0.243374	0	0	0	0	0	0	0	0
lymphocytes	0	0	0	0	0	0	0	0	0	0	0	0	0.236526	0	0	0	0	0	0	0.611969	1	0.202443	0.373757	0.275085	0.180853	0	0	0	0	0	0	0.27856	0	0	0.288668	0	0	0	0	0	0	0	0	0	0	0	0	0	0
neutrophils	0	0	0	0	0	0	0	0	0.20455	0	0	-0.201014	0.220032	0	0.215576	0	0	0	0	0.855873	0.202443	1	0.535725	0	0.181375	0	0	0	0	0	0	0.195458	0	0	0.253747	0	0	0.214083	0.19124	0	0.287853	0	0	0	0	0	0	0	0
monocytes	0	0	0	0	0	0	0.209483	0.2158	0	0	0	-0.184094	0.185254	0	0	0	0	0	0	0.695382	0.373757	0.535725	1	0.343741	0.199895	0	0	0	0	0	0	0.308824	0	0	0.351929	0	0	0	0	0	0.253168	0	0	0	0	0	0	0	0
eosinophils	0	0	0	0	0	0	0	0	0	0	0	0	0	0	0	0	0	0	0	0.370801	0.275085	0	0.343741	1	0.359707	0	0	0	0	0	0	0	0	0	0.191856	0	0	0	0	0	0	0	0	0	0	0	0	0	0
basophils	0	0	0	0	0	0	0	0	0	0	0	0	0	0	0	0	0	0	0	0.266659	0.180853	0.181375	0.199895	0.359707	1	0	0	0	0	0	0	0.200135	0	0	0.234136	0	0	0	0	0	0	0	0	0	0	0	0	0	0
RBC	0	0	0	0	0	0	0	0	0	0	0	0	0	0	0.207903	0	0	0	0	0	0	0	0	0	0	1	0.703132	0.773502	-0.558243	-0.468117	0	0	0	0	0	0	0.245972	0	0	0	0	0	0	0	0	0	0	0	0
HGB	0	0	0	0	0	0	0	0	0	0	0	0	0	0	0	0	0	0	0	0	0	0	0	0	0	0.703132	1	0.933367	0	0.294811	0.507087	0	0	0	0	0	-0.190532	0	0	0	0	0	0	0	0	0	0	0	0
HCT	0	0	0	0	0	0	0	0	0	0	0	0	0	0	0	0	0	0	0	0	0	0	0	0	0	0.773502	0.933367	1	0	0	0.185505	0	0	0	0	0	0	0	0	0	0	0	0	0	0	0	0	0	0
MCV	0	0	0	0	0	0	0	0	0	0	0	0	0	0	0	0	0	0	0	0	0	0	0	0	0	-0.558243	0	0	1	0.892723	0	0	0	0	0	0.290599	-0.489049	0	0	0	0	0	0	0	0	0	0	0	0
MCH	0	0	0	0	0	0	0	0	0	0	0	0	0	0	0	0	0	0	0	0	0	0	0	0	0	-0.468117	0.294811	0	0.892723	1	0.508408	0	0	0	0	0	-0.557867	0	0	0	0	0	0	0	0	0	0	0	0
MCHC	0	0	0	0	0	0	0	0	0	0	0	0	0	0	0	0	0	0	0	0	0	0	0	0	0	0	0.507087	0.185505	0	0.508408	1	0	0	0	0	-0.317583	-0.343288	0	0	0	0	0	0	0	0	0	0	0	0
PLT	0	0	0	0	0	0	0	0	0.203938	0	0	0	0	0	0	0	0	0	0	0.292602	0.27856	0.195458	0.308824	0	0.200135	0	0	0	0	0	0	1	-0.376359	-0.390748	0.922366	0	0	0.249991	0	0	0	0	0	0	0	0	0	0	0
PDW	0	0	0	0	0	0	0	0	0	0	0	0	0	0	0	0	0	0	0	0	0	0	0	0	0	0	0	0	0	0	0	-0.376359	1	0.966275	0	0	0	0	0	0	0	0	0	0	0	0	0	0	0
MPV	0	0	0	0	0	0	0	0	0	0	0	0	0	0	0	0	0	0	0	0	0	0	0	0	0	0	0	0	0	0	0	-0.390748	0.966275	1	0	0	0	0	0	0	0	0	0	0	0	0	0	0	0
PCT	0	0	0	0	0	0	0	0	0.206957	0	0	0	0	0	0	0	0	0	0	0.354013	0.288668	0.253747	0.351929	0.191856	0.234136	0	0	0	0	0	0	0.922366	0	0	1	0	0	0.260778	0	0	0	0	0	0	0	0	0	0	0
RDWSD	0	0	0	0	0	0	0	0	0	0	0	0	0	0	0	0	0	0	0	0	0	0	0	0	0	0	0	0	0.290599	0	-0.317583	0	0	0	0	1	0.649748	0	0	0	0	0	0	0	0	0	0	0	0
RDWCV	0	0	0	0	0	0	0	0	0	0	0	0	0	0	0	0	0	0	0	0	0	0	0	0	0	0.245972	-0.190532	0	-0.489049	-0.557867	-0.343288	0	0	0	0	0.649748	1	0	0	0	0	0	0	0	0	0	0	0	0
fibrinogen	0	0.242199	0.303872	0.249893	0.307003	0.224271	0	0	0	0	0	0	0.201904	0	0.233994	0	0	0	0	0.192276	0	0.214083	0	0	0	0	0	0	0	0	0	0.249991	0	0	0.260778	0	0	1	0.458811	0	0.262488	0	0	0	0	0	0	0	0
CRP	0	0.265162	0.28128	0.317231	0.293767	0	0	0	0.193868	0	0	0	0.213683	0	0	0	0	0	0	0.212477	0	0.19124	0	0	0	0	0	0	0	0	0	0	0	0	0	0	0	0.458811	1	0	0	0	0	0	0	0	0	0	0
IL6R	0	0	0	0	0	0	0	0	0	0	0	0	0	0	0	0	0	0	0	0	0	0	0	0	0	0	0	0	0	0	0	0	0	0	0	0	0	0	0	1	0	0	0	0	0	0	0	0	0
IL6	0	0	0	0	0	0	0	0	0	0	0	0	0	0	0	0	0	0	0	0.243374	0	0.287853	0.253168	0	0	0	0	0	0	0	0	0	0	0	0	0	0	0.262488	0	0	1	0.215039	0.286065	0	0	0	0	0	0
TNFA	0	0	0	0	0	0	0	0	0	0	0	0	0	0	0	0	0	0	0	0	0	0	0	0	0	0	0	0	0	0	0	0	0	0	0	0	0	0	0	0	0.215039	1	0	0.245714	0	0	0	0	0
GMCSF	0	0	0	0	0	0	0	0	0	0	0	0	0	0	0	0	0	0	0	0	0	0	0	0	0	0	0	0	0	0	0	0	0	0	0	0	0	0	0	0	0.286065	0	1	0.220664	0	0	0.206152	0.234101	0
IFNg	0	0	0	0	0	0	0	0	0	0	0	0	0	0	0	0	0	0	0	0	0	0	0	0	0	0	0	0	0	0	0	0	0	0	0	0	0	0	0	0	0	0.245714	0.220664	1	0	0	0	0	0
IL10	0	0	0	0	0	0	0	0	0	0	0	0	0	0	0	0	0	0	0	0	0	0	0	0	0	0	0	0	0	0	0	0	0	0	0	0	0	0	0	0	0	0	0	0	1	0.947019	0	0	0
IL12p70	0	0	0	0	0	0	0	0	0	0	0	0	0	0	0	0	0	0	0	0	0	0	0	0	0	0	0	0	0	0	0	0	0	0	0	0	0	0	0	0	0	0	0	0	0.947019	1	0	0	0
IL1b	0	0	0	0	0	0	0	0	0	0	0	0	0	0	0	0	0	0	0	0	0	0	0	0	0	0	0	0	0	0	0	0	0	0	0	0	0	0	0	0	0	0	0.206152	0	0	0	1	0.189402	0
IL2	0	0	0	0	0	0	0	0	0	0	0	0	0	0	0	0	0	0	0	0	0	0	0	0	0	0	0	0	0	0	0	0	0	0	0	0	0	0	0	0	0	0	0.234101	0	0	0	0.189402	1	0
IL8	0	0	0	0	0	0	0	0	0	0	0	0	0	0	0	0	0	0	0	0	0	0	0	0	0	0	0	0	0	0	0	0	0	0	0	0	0	0	0	0	0	0	0	0	0	0	0	0	1
cotinine	0	0	0	0	0	0	0	0	0	0	0	0	0.221622	0	0	0	0	0	0	0.318325	0.231479	0.287345	0.275656	0	0	0	0	0	0.230105	0.209227	0	0	0	0	0	0.219562	0	0	0	0	0	0	0	0	0	0	0	0	0
telomerelength	0	0	0	0	0	0	0	0	0	0	0	0	0	0	0	0	0	0	0	0	0	0	0	0	0	0	0	0	0	0	0	0	0	0	0	0	0	0	0	0	0	0	0	0	0	0	0	0	0
[truncated: 2 more columns]
