# Supplementary material for: Effect of Genome and Environment on Metabolic and Inflammatory Profiles
Source: PLoS One. 2015 Apr 8;10(4):e0120898. doi: 10.1371/journal.pone.0120898 (PMC4390246; doi:10.1371/journal.pone.0120898)
Supplement: S2 Table — (XLSX) [file pone.0120898.s004.xlsx]

## Sheet: correlations_ci.csv
		Twin-Twin Cohabit				Twin-Twin Living Apart				Twin-Spouse				Unrelated Individuals
var	name	Correlation	CI lower	CI upper	P-vaue	Correlation	CI lower	CI upper	P-vaue	Correlation	CI lower	CI upper	P-vaue	Correlation	CI lower	CI upper	P-vaue
telomerelength	Telomere length	0.9133	0.856578	0.948215	0	0.8561	0.807056	0.893413	0	-0.0279	-0.271845	0.219414	0.827	0.0003	-0.245527	0.246091	0.9963
cotinine	Cotinine	0.9001	0.835484	0.940164	0	0.3469	0.199186	0.4792	0	0.295	0.0530366	0.504245	0.0189	0.0739	-0.17509	0.314005	0.2897
height	Height (cm)	0.8841	0.810169	0.930346	0	0.9126	0.881584	0.93577	0	0.1451	-0.104434	0.377447	0.2526	0.044	-0.204016	0.286708	0.5265
triglycerides	Triglycerides (mmol/L)	0.8838	0.809697	0.930161	0	0.3777	0.232985	0.506049	0	0.0783	-0.170797	0.317989	0.5454	-0.0491	-0.291392	0.199112	0.4885
hip	Hip circumference (cm)	0.8035	0.686705	0.879856	0	0.6716	0.574103	0.750318	0	0.3027	0.061464	0.510523	0.0159	-0.0613	-0.30255	0.187332	0.3812
BMI	Body mass index (kg/m2)	0.8007	0.682534	0.87807	0	0.6239	0.516339	0.712082	0	0.256	0.0108751	0.472101	0.0464	-0.0252	-0.269341	0.221984	0.7193
weight	Weight (kg)	0.7901	0.666812	0.871291	0	0.6832	0.588299	0.759538	0	0.2053	-0.0426622	0.429438	0.1125	-0.0968	-0.334647	0.152641	0.1661
IL6R	Interleukin-6 receptor	0.7794	0.651052	0.864416	0	0.8038	0.739433	0.853605	0	0.29	0.0475826	0.500156	0.0259	-0.1104	-0.346798	0.139186	0.1189
waist	Waist circumference (cm)	0.7671	0.633072	0.856474	0	0.5477	0.426049	0.649897	0	0.1174	-0.132225	0.353022	0.3595	-0.0626	-0.303736	0.186073	0.3705
PCT	Plateletcrit	0.7504	0.608888	0.845623	0	0.687	0.592962	0.762551	0	0.1156	-0.134017	0.351423	0.3628	-0.0487	-0.291025	0.199497	0.487
MCV	Mean corpuscular volume (fl)	0.7396	0.593388	0.838563	0	0.7561	0.67887	0.816783	0	0.0733	-0.175675	0.313461	0.5646	0.1344	-0.115216	0.36805	0.0542
basophils	Basophils (10*9/L)	0.7245	0.571896	0.828637	0	0.6079	0.49718	0.699139	0	0.0254	-0.221794	0.269526	0.8423	0.0044	-0.241671	0.249939	0.95
LDL	LDL cholesterol (mmol/L)	0.7096	0.550892	0.818777	0	0.7039	0.613777	0.775914	0	0.0651	-0.183648	0.306012	0.6093	-0.0026	-0.248251	0.243365	0.9699
MPV	Mean platelet volume (fl)	0.6957	0.531477	0.80952	0	0.7703	0.69679	0.827797	0	-0.088	-0.326741	0.161298	0.4893	-0.0399	-0.282934	0.207949	0.5691
RDWSD	Red cell distribution width, standard variation	0.6936	0.528559	0.808117	0	0.6657	0.566905	0.745617	0	0.0309	-0.216554	0.274623	0.8086	0.0558	-0.192652	0.297528	0.4257
PDW	Platelet distribution width	0.6918	0.52606	0.806913	0	0.7456	0.665679	0.808611	0	-0.0893	-0.327911	0.160022	0.4828	-0.0138	-0.258732	0.232799	0.8437
PLT	Platelets (10*9/L)	0.6847	0.516234	0.802155	0	0.6708	0.573126	0.749681	0	0.1011	-0.148397	0.338497	0.4265	-0.0413	-0.284224	0.206607	0.5556
cholesterol	Total cholesterol (mmol/L)	0.6684	0.493841	0.791174	0	0.6464	0.543465	0.730184	0	-0.0132	-0.258172	0.233366	0.9176	0.0593	-0.189268	0.300726	0.3961
MCH	Mean corpuscular hemoglobin (fmol)	0.6662	0.490837	0.789686	0	0.7019	0.611307	0.774336	0	0.0012	-0.244681	0.246936	0.9925	-0.0252	-0.269341	0.221984	0.7189
creatinine	Creatinine (mol/L)	0.6657	0.490154	0.789348	0	0.6441	0.540682	0.728339	0	0.3282	0.0896208	0.531158	0.0081	0.0972	-0.152247	0.335005	0.1635
HR	Heart rate (bpm)	0.6395	0.4547	0.771509	0	0.3131	0.162495	0.449449	0.0001	0.0378	-0.20996	0.280998	0.7686	0.0119	-0.234596	0.256958	0.8643
DBP	Diastolic blood pressure (mmHg)	0.6323	0.445059	0.76657	0	0.5213	0.395323	0.628028	0	0.0518	-0.196511	0.293867	0.6868	-0.0558	-0.297528	0.192652	0.4214
eosinophils	Eosinophils (10*9/L)	0.6233	0.433068	0.760374	0	0.4949	0.364875	0.60599	0	0.0134	-0.233177	0.258358	0.9163	-0.0014	-0.247124	0.244493	0.9838
WHR	Waist to hip ratio (cm/cm)	0.6026	0.405741	0.746028	0	0.4095	0.268253	0.533511	0	-0.1052	-0.342161	0.144342	0.4121	-0.0575	-0.299082	0.191009	0.4118
WBC	White blood cell count (10*9/L)	0.6001	0.402464	0.744286	0	0.5301	0.405533	0.635337	0	0.2986	0.0569724	0.507183	0.0165	-0.0797	-0.319255	0.169429	0.2634
lymphocytes	Lymphocytes (10*9/L)	0.5975	0.399062	0.742473	0	0.5353	0.411582	0.639646	0	0.2148	-0.0327378	0.437509	0.0909	-0.0489	-0.291209	0.199305	0.4875
SBP	Systolic blood pressure (mmHg)	0.5948	0.395535	0.740587	0	0.581	0.465211	0.677242	0	0.2139	-0.0336801	0.436746	0.0923	-0.0775	-0.317265	0.171578	0.2636
insulin	Insulin (microIU/ml)	0.5925	0.392534	0.738979	0	0.3254	0.175799	0.460311	0.0001	0.1678	-0.0813653	0.397225	0.2041	-0.0608	-0.302094	0.187816	0.394
fibrinogen	Fibrinogen (g/L)	0.5886	0.387457	0.736249	0	0.4423	0.30503	0.561566	0	-0.008	-0.253311	0.238278	0.9522	-0.0248	-0.26897	0.222365	0.735
monocytes	Moncytes (10*9/L)	0.5873	0.385767	0.735338	0	0.6474	0.544675	0.730985	0	0.0928	-0.156581	0.331057	0.4693	0.1068	-0.142757	0.343589	0.1314
neutrophils	Neutrophils (10*9/L)	0.58	0.376303	0.730211	0	0.3687	0.223073	0.498229	0	0.2512	0.00574549	0.468105	0.0453	-0.0529	-0.294875	0.195451	0.4556
CRP	C-reactive protein (mg/L)	0.573	0.367267	0.72528	0	0.32	0.169951	0.455547	0.0002	-0.1983	-0.423468	0.0499437	0.1287	0.0936	-0.155794	0.331776	0.2012
RDWCV	Red cell distribution width, coefficient variation	0.5708	0.364436	0.723726	0	0.5665	0.448102	0.665367	0	-0.0895	-0.328091	0.159825	0.4821	0.0752	-0.173822	0.315183	0.2826
HDL	HDL cholesterol (mmol/L)	0.5697	0.363021	0.722949	0	0.7372	0.655161	0.802056	0	0.0498	-0.198438	0.292034	0.696	-0.0147	-0.259571	0.231947	0.8331
GGT	Gamma glutamyl transpeptidase (U/L)	0.563	0.354427	0.718207	0	0.5487	0.427218	0.650722	0	-0.0277	-0.27166	0.219605	0.8277	0.0488	-0.199401	0.291117	0.4853
MCHC	Mean corpuscular hemoglobin concentration (mmol/L)	0.551	0.339121	0.709677	0	0.5076	0.379488	0.616613	0	-0.0445	-0.287168	0.203536	0.7289	0.0966	-0.152838	0.334467	0.167
RBC	Red bloood cell count (10*12/L)	0.5446	0.331003	0.705109	0	0.688	0.59419	0.763343	0	0.2382	-0.00808253	0.457237	0.058	0.0722	-0.176746	0.312464	0.3035
glucose	Glucose (mmol/L)	0.5342	0.31788	0.697657	0	0.4509	0.314741	0.568876	0	0.2283	-0.0185503	0.448917	0.0794	-0.1023	-0.33957	0.147211	0.1496
HGB	Hemoglobulin (mmol/L)	0.5285	0.310722	0.693558	0	0.473	0.339828	0.587578	0	0.1138	-0.135808	0.349824	0.3708	0.0395	-0.208332	0.282566	0.5735
HCT	Hematocrit (ratio)	0.4834	0.254945	0.660742	0.0002	0.5137	0.386529	0.621701	0	0.095	-0.154415	0.333032	0.4553	0.0799	-0.169233	0.319436	0.2548
ALT	Alanine transaminase (U/L)	0.4445	0.208026	0.631882	0.0006	0.3756	0.23067	0.504226	0	0.2899	0.0474737	0.500074	0.0201	0.0149	-0.231758	0.259758	0.8313
AST	Aspartate aminotransferase (U/L)	0.3495	0.0978427	0.559147	0.0077	0.3411	0.19286	0.474117	0	0.1013	-0.1482	0.338676	0.4297	0.0137	-0.232894	0.258638	0.8452
IFNg	Interferon gamma (pg/ml)	0.327	0.07262	0.541434	0.0205	0.2404	0.0849629	0.384414	0.0051	0.1498	-0.0996797	0.381559	0.2704	-0.0675	-0.308196	0.181318	0.3611
IL8	Interleukin-8 (pg/ml)	0.3237	0.0689478	0.53882	0.0193	0.4329	0.294448	0.553554	0	0.453	0.233153	0.628792	0.0005	-0.0256	-0.269712	0.221604	0.7236
GMCSF	Granulocyte-macrophage colony-stimulating factor (pg/ml)	0.237	-0.0251189	0.468628	0.094	-0.0499	-0.20694	0.109646	0.56	-0.0292	-0.273049	0.218175	0.8294	0.1685	-0.0806497	0.397832	0.0202
IL2	Interleukin-2 (pg/ml)	0.1461	-0.118998	0.391754	0.2967	0.096	-0.0636477	0.250857	0.2662	-0.1095	-0.345996	0.14008	0.4263	0.1014	-0.148101	0.338766	0.1651
IL6	Interleukin-6 (pg/ml)	0.1244	-0.140729	0.372881	0.3846	0.0931	-0.0665614	0.248113	0.2703	-0.0508	-0.292951	0.197475	0.7024	-0.0115	-0.256584	0.234974	0.8736
TNFA	Tumor necrosis factor alpha (pg/ml)	0.0628	-0.201058	0.318161	0.6651	0.1573	-0.00141341	0.308283	0.0655	0.1206	-0.129034	0.35586	0.3851	0.0296	-0.217794	0.27342	0.6872
IL1b	Interleukin-1 beta (pg/ml)	-0.0058	-0.265966	0.255153	0.9682	0.1149	-0.0445911	0.26868	0.1894	0.1727	-0.0763505	0.401467	0.2117	-0.1439	-0.376395	0.105646	0.054
IL10	Interleukin-10 (pg/ml)	-0.0603	-0.315904	0.203465	0.6773	-0.0322	-0.189908	0.127128	0.7129	-0.0331	-0.276658	0.214454	0.8107	-0.0425	-0.285328	0.205456	0.5672
IL12p70	Interleukin-12p70 (pg/ml)	-0.104	-0.354949	0.160929	0.4769	-0.0482	-0.205308	0.11133	0.5888	-0.104	-0.34109	0.14553	0.4632	-0.0093	-0.254527	0.237051	0.9018
